# Supplementary material for: Multiple forms of protein–protein and DNA binding are exhibited by BrxC from the BREX phage restriction system
Source: Nucleic Acids Res. 2026 Jul 2;54(12):gkag651. doi: 10.1093/nar/gkag651 (PMC13326643; doi:10.1093/nar/gkag651)
Supplement: gkag651_Supplemental_Files [file gkag651_supplemental_files.zip]

Archive with 2 entries (2 files):
- Kaiser_etal_SuppFig_25MAY26_RESUBMIT.pdf
- Supplementary_TableS1-S3-resubmit.pdf
